# Supplementary material for: Bacterial predator-prey coevolution accelerates genome evolution and selects on virulence-associated prey defences
Source: Nat Commun. 2019 Sep 20;10:4301. doi: 10.1038/s41467-019-12140-6 (PMC6754418; doi:10.1038/s41467-019-12140-6)
Supplement: Supplementary file 3 — Source Data [file 41467_2019_12140_MOESM3_ESM.zip]

Archive with 2 entries (2 files):
- Source data/Source data readme.txt
- Source data/Source data.xlsx
