# Supplementary material for: Bacterial predator-prey coevolution accelerates genome evolution and selects on virulence-associated prey defences
Source: Nat Commun. 2019 Sep 20;10:4301. doi: 10.1038/s41467-019-12140-6 (PMC6754418; doi:10.1038/s41467-019-12140-6)
Supplement: Supplementary file 3 — Source Data [file 41467_2019_12140_MOESM3_ESM.zip › Source data/Source data readme.txt]

July 2019

This folder contains the datasets and the explanations relative to the datasets for the article:

	Bacterial predator-prey coevolution accelerates genome evolution and selects on virulence-associated prey defences
	Nair RR*, Vasse M*, Wielgoss S, Sun L, Yuen-Tsu NY, Velicer GJ. 2019 Nature Communications


Comments and requests should be addressed to Ramith Nair (ramith_nair@hotmail.com) and Marie Vasse (marie.vasse@gmail.com). 

dataset: PredatorPreyCoevolution.xlsx which contains all data used to generate the figures and analyses from the paper. Each sheet corresponds to a figure except the last one that refers to the growth rate of mucoid and non mucoid isolates (data are mentioned in the main text but not shown in a figure). 


***************************************************************

This file explains all of the variables in each of the datasets

Sheet Fig.1b and S3: Relative fitness of the coevolved prey populations in competition with control-evolved prey
population		=	ID of the coevolved prey population
resistance		=	resistance (r) or sensitivity (s) of the prey population to streptomycine
competitor		=	ID of the control-evolved prey competitor
treatment		=	type of predator present in the prey competition
predator		=	ID of the predator present in the prey competition 
initial_proportion	=	initial proportion of the coevolved prey (in competition with the "competitor" prey)
final_proportion	=	final proportion of the coevolved prey
rel_fitness		=	fitness of the coevolved prey relative to the competitor prey
mean_pop		=	average relative fitness of each prey population over 3 replicates


Sheet Fig.1c and S4: Relative fitness of the coevolved predator populations in competition with ancestral predators
population		=	ID of the coevolved predator population
resistance		=	resistance (r) or sensitivity (s) of the prey population to rifampicin
competitor		=	ID of the ancestral predator competitor (ms is sensitive to Rif and mr resistant)
treatment		=	type of prey present in the predation competition or absence of prey
initial_proportion	=	initial proportion of the coevolved predator (in competition with the "competitor" predator)
final_proportion	=	final proportion of the coevolved predator
rel_fitness		=	fitness of the coevolved predator relative to the competitor predator
mean_pop		=	average relative fitness of each predator population over 3 replicates


Sheet Fig.2a: Percentage prey reduction by the predator
strain				=	type of prey being eaten by the predator
replicate			=	replicate ID
density without predator	=	density of the prey in the absence of the predator
density with predator		=	density of the prey in the presence of the predator
percentage bacterial reduction	= percentage of bacterial density reduction associated to the presence of the predator


Sheet Fig.2b: Swarming rate of M. xanthus on mucoid and non-mucoid prey lawns
strain			=	type of prey used for the lawn
replicate		=	replicate ID
swarm_size		=	radius of the swarm in mm
relative_swarming_rate	=	swarming rate of mucoid and non-mucoid strains relative to the ancestor


Sheet Fig.3c and S5: Relative fitness of the ompT prey mutant in competition with ancestral prey
population		=	ID of two competitors (the mutants made in a streptromycine-resistant background and in a streptomycine-sensitive background, and the ancestors)
day			=	experimental day (the experiment was split into two days)
competition		=	description of the competition (mutant vs ancestor or control, i.e. ancestor vs ancestor and mutant vs mutant)
resistance		=	resistance (r) or sensitivity (s) of the mutant to streptomycine
treatment		=	presence or absence of the predator
initial_dens		=	initial density of the mutant for mutant/ancestor competition and initial density of the sensitive strain for control competitions
total_initial_dens	=	initial density in the competition (both competitors together)
intial_proportion	=	initial proportion of mutant or sensitive strain in the competition
final_dens		=	final density of the mutant for mutant/ancestor competition and initial density of the sensitive strain for control competitions
total_final_dens	=	final density in the competition (both competitors together)
final_proportion	=	final proportion of mutant or sensitive strain in the competition
rel_fitness		=	fitness of the mutant or sensitive strain in competition 


Sheet Fig.4: Number of mutations in the coevolved and control-evolved prey and predator populations (compared to the ancestors). Data for 3 clones per populations
population		=	ID of the coevolved (ME) and control-evolved (E or M) populations
treatment		=	evolution treatment for each population (control-evolved or coevolved)
strain			=	prey or predator
number of mutations	=	number of mutations (compared to the genome of the ancestor) per clone


Sheet Fig.S2: FreqSeq validation
expected_frequency	=	frequency of the focal genotype based on OD readings and volume mixing
observed_frequency	= 	Frequency estimated by FreqSeq
replicate		= 	replicate ID


Sheet Fig.S6: End-of-cycle population density for each surviving coevolved and control-evolved populations 
population	=	ID of the coevolved (ME) and control-evolved (E or M) populations
treatment	=	evolution treatment for each population (control-evolved or coevolved)
strain		=	prey or predator
cycle		=	transfer cycle at the end of which populations were sampled
population_size	=	surviving populations of the respective strain type


Sheet Fig.S7: Relative fitness of the coevolved and control-evolved prey populations in competition with ancestral prey
population		=	ID of the coevolved or control-evolved prey population
prey			= 	type of prey: either coevolved or control-evolved
competitor		=	ID of the ancestral prey competitor
treatment		=	type of predator present in the prey competition
initial_proportion	=	initial proportion of the coevolved  or control-evolved prey
final_proportion	=	final proportion of the coevolved or control-evolved prey
rel_fitness		=	fitness of the coevolved prey relative to the competitor prey
mean_pop		=	average relative fitness of each prey population over 3 replicates


Sheet Mucoidy growth rate
strain		=	type of prey (mucoid or non mucoid)
replicate	=	replicate ID
density at T5	= 	density of the prey after 5 hours of growth
density at T20	=	density of the prey after 20 hours of growth
growth rate	=	growth rate between 5 and 20 hours (calculated as ln (densityT20 / densityT5) / 15
