# Supplementary material for: Bacterial predator-prey coevolution accelerates genome evolution and selects on virulence-associated prey defences
Source: Nat Commun. 2019 Sep 20;10:4301. doi: 10.1038/s41467-019-12140-6 (PMC6754418; doi:10.1038/s41467-019-12140-6)
Supplement: Supplementary file 3 — Source Data [file 41467_2019_12140_MOESM3_ESM.zip › Source data/Source data.xlsx]

## Sheet: Fig.1b and Supplementary Fig. 3
population	resistance	competitor	treatment	predator	initial_proportion	final_proportion	rel_fitness	mean_pop
1	s	er1	coevolved predator	mx1	0.542644	0.679864	1.78989	1.2038
2	r	es1	coevolved predator	mx2	0.432906	0.641338	2.34241	2.16589
3	s	er2	coevolved predator	mx3	0.490784	0.40974	0.720238	0.829575
4	r	es2	coevolved predator	mx4	0.475254	0.56808	1.45221	1.49046
5	s	er3	coevolved predator	mx5	0.482838	0.46873	0.945004	1.06216
6	r	es3	coevolved predator	mx6	0.569904	0.574862	1.02046	1.65077
7	s	er1	coevolved predator	mx7	0.499686	0.635607	1.74648	1.40399
8	r	es1	coevolved predator	mx8	0.584266	0.661116	1.38813	1.66425
9	s	er2	coevolved predator	mx9	0.510057	0.525101	1.06211	1.22072
10	r	es2	coevolved predator	mx10	0.453016	0.738542	3.41062	3.43756
11	s	er3	coevolved predator	mx11	0.457921	0.451049	0.972664	1.57864
12	r	es3	coevolved predator	mx12	0.546034	0.490066	0.798996	0.750978
1	s	er1	control predator	ms2	0.542644	0.715005	2.11452	2.37284
2	r	es1	control predator	mr2	0.432906	0.641124	2.34024	2.18815
3	s	er2	control predator	ms2	0.490784	0.455602	0.868322	0.988652
4	r	es2	control predator	mr2	0.475254	0.638838	1.95304	2.24365
5	s	er3	control predator	ms2	0.482838	0.471641	0.956112	1.01003
6	r	es3	control predator	mr2	0.569904	0.603409	1.14824	1.34175
7	s	er1	control predator	ms2	0.499686	0.618474	1.62309	1.37124
8	r	es1	control predator	mr2	0.584266	0.568023	0.935645	1.45218
9	s	er2	control predator	ms2	0.510057	0.684595	2.08494	2.37078
10	r	es2	control predator	mr2	0.453016	0.759518	3.81344	4.07091
11	s	er3	control predator	ms2	0.457921	0.4288	0.888666	0.738511
12	r	es3	control predator	mr2	0.546034	0.662565	1.63246	1.32261
1	s	er1	ancestral predator	anc	0.542644	0.70159	1.98157	2.18924
2	r	es1	ancestral predator	anc	0.432906	0.619768	2.13522	2.00358
3	s	er2	ancestral predator	anc	0.490784	0.469276	0.917426	0.92671
4	r	es2	ancestral predator	anc	0.475254	0.579472	1.52146	1.29675
5	s	er3	ancestral predator	anc	0.482838	0.484354	1.00609	1.13732
6	r	es3	ancestral predator	anc	0.569904	0.607183	1.16652	1.26877
7	s	er1	ancestral predator	anc	0.499686	0.646207	1.8288	1.67972
8	r	es1	ancestral predator	anc	0.584266	0.652845	1.33811	1.28409
9	s	er2	ancestral predator	anc	0.510057	0.658657	1.85351	3.70021
10	r	es2	ancestral predator	anc	0.453016	0.736919	3.38215	3.8406
11	s	er3	ancestral predator	anc	0.457921	0.487192	1.12465	1.48017
12	r	es3	ancestral predator	anc	0.546034	0.585186	1.17285	1.1408
1	s	er1	coevolved predator	mx1	0.624063	0.593371	0.879053
2	r	es1	coevolved predator	mx2	0.444472	0.669774	2.53501
3	s	er2	coevolved predator	mx3	0.536872	0.411466	0.603106
4	r	es2	coevolved predator	mx4	0.493548	0.584572	1.44395
5	s	er3	coevolved predator	mx5	0.502343	0.552934	1.22527
6	r	es3	coevolved predator	mx6	0.484758	0.670788	2.16569
7	s	er1	coevolved predator	mx7	0.601157	0.602296	1.00477
8	r	es1	coevolved predator	mx8	0.518514	0.643924	1.67925
9	s	er2	coevolved predator	mx9	0.586525	0.601317	1.06326
10	r	es2	coevolved predator	mx10	0.466313	0.77804	4.01178
11	s	er3	coevolved predator	mx11	0.414613	0.443792	1.12653
12	r	es3	coevolved predator	mx12	0.527409	0.470588	0.796498
1	s	er1	control predator	ms2	0.624063	0.648731	1.11253
2	r	es1	control predator	mr2	0.444472	0.662301	2.45125
3	s	er2	control predator	ms2	0.536872	0.594005	1.26212
4	r	es2	control predator	mr2	0.493548	0.720998	2.65177
5	s	er3	control predator	ms2	0.502343	0.534382	1.13697
6	r	es3	control predator	mr2	0.484758	0.602315	1.6098
7	s	er1	control predator	ms2	0.601157	0.521478	0.723017
8	r	es1	control predator	mr2	0.518514	0.714169	2.32014
9	s	er2	control predator	ms2	0.586525	0.758406	2.21299
10	r	es2	control predator	mr2	0.466313	0.811063	4.913
11	s	er3	control predator	ms2	0.414613	0.331419	0.699883
12	r	es3	control predator	mr2	0.527409	0.500862	0.899157
1	s	er1	ancestral predator	anc	0.624063	0.621294	0.988283
2	r	es1	ancestral predator	anc	0.444472	0.596817	1.85013
3	s	er2	ancestral predator	anc	0.536872	0.516025	0.919768
4	r	es2	ancestral predator	anc	0.493548	0.49271	0.996652
5	s	er3	ancestral predator	anc	0.502343	0.573328	1.33118
6	r	es3	ancestral predator	anc	0.484758	0.584584	1.49572
7	s	er1	ancestral predator	anc	0.601157	0.547011	0.801164
8	r	es1	ancestral predator	anc	0.518514	0.594883	1.36356
9	s	er2	ancestral predator	anc	0.586525	0.882362	5.28763
10	r	es2	ancestral predator	anc	0.466313	0.828175	5.51626
11	s	er3	ancestral predator	anc	0.414613	0.513163	1.48824
12	r	es3	ancestral predator	anc	0.527409	0.575145	1.21304
1	s	er1	coevolved predator	mx1	0.497874	0.483064	0.942455
2	r	es1	coevolved predator	mx2	0.473392	0.592918	1.62024
3	s	er2	coevolved predator	mx3	0.526436	0.564363	1.16538
4	r	es2	coevolved predator	mx4	0.491692	0.603761	1.57522
5	s	er3	coevolved predator	mx5	0.538899	0.542888	1.01619
6	r	es3	coevolved predator	mx6	0.488169	0.627491	1.76614
7	s	er1	coevolved predator	mx7	0.492748	0.5866	1.46073
8	r	es1	coevolved predator	mx8	0.543562	0.696313	1.92536
9	s	er2	coevolved predator	mx9	0.508979	0.614347	1.5368
10	r	es2	coevolved predator	mx10	0.507589	0.748703	2.89027
11	s	er3	coevolved predator	mx11	0.517278	0.738595	2.63673
12	r	es3	coevolved predator	mx12	0.539179	0.434783	0.657439
1	s	er1	control predator	ms2	0.497874	0.794176	3.89147
2	r	es1	control predator	mr2	0.473392	0.614464	1.77296
3	s	er2	control predator	ms2	0.526436	0.481542	0.835514
4	r	es2	control predator	mr2	0.491692	0.672842	2.12614
5	s	er3	control predator	ms2	0.538899	0.522697	0.93701
6	r	es3	control predator	mr2	0.488169	0.547232	1.26722
7	s	er1	control predator	ms2	0.492748	0.631956	1.76761
8	r	es1	control predator	mr2	0.543562	0.567261	1.10075
9	s	er2	control predator	ms2	0.508979	0.744726	2.81442
10	r	es2	control predator	mr2	0.507589	0.782313	3.48628
11	s	er3	control predator	ms2	0.517278	0.401866	0.626984
12	r	es3	control predator	mr2	0.539179	0.626924	1.4362
1	s	er1	ancestral predator	anc	0.497874	0.781058	3.59788
2	r	es1	ancestral predator	anc	0.473392	0.645481	2.0254
3	s	er2	ancestral predator	anc	0.526436	0.511769	0.942937
4	r	es2	ancestral predator	anc	0.491692	0.570316	1.37215
5	s	er3	ancestral predator	anc	0.538899	0.556738	1.07468
6	r	es3	ancestral predator	anc	0.488169	0.521798	1.14405
7	s	er1	ancestral predator	anc	0.492748	0.700625	2.40918
8	r	es1	ancestral predator	anc	0.543562	0.578098	1.1506
9	s	er2	ancestral predator	anc	0.508979	0.804087	3.9595
10	r	es2	ancestral predator	anc	0.507589	0.730039	2.62338
11	s	er3	ancestral predator	anc	0.517278	0.661985	1.82761
12	r	es3	ancestral predator	anc	0.539179	0.548076	1.03651
1	s	er1	no predator	no predator	0.513041	0.548569	1.1534	1.21263
3	s	er2	no predator	no predator	0.525861	0.456236	0.756507	0.550734
4	r	es2	no predator	no predator	0.493296	0.500372	1.02871	0.969848
5	s	er3	no predator	no predator	0.519999	0.500354	0.92439	0.920789
6	r	es3	no predator	no predator	0.494166	0.64987	1.89991	1.27131
7	s	er1	no predator	no predator	0.492734	0.347719	0.548804	0.793117
8	r	es1	no predator	no predator	0.486003	0.412205	0.741669	0.772085
9	s	er2	no predator	no predator	0.517987	0.687772	2.0498	1.31622
10	r	es2	no predator	no predator	0.499878	0.351899	0.543234	1.02568
11	s	er3	no predator	no predator	0.518158	0.310864	0.419477	0.372733
12	r	es3	no predator	no predator	0.495812	0.612711	1.60878	0.988293
1	s	er1	no predator	no predator	0.5196	0.582914	1.29215
2	r	es1	no predator	no predator	0.50868	0.408429	0.66685	0.824804
3	s	er2	no predator	no predator	0.515496	0.364887	0.539983
4	r	es2	no predator	no predator	0.514999	0.519339	1.01753
5	s	er3	no predator	no predator	0.534206	0.479203	0.802298
6	r	es3	no predator	no predator	0.507143	0.556183	1.21788
7	s	er1	no predator	no predator	0.505755	0.437141	0.758969
8	r	es1	no predator	no predator	0.502943	0.344461	0.519312
9	s	er2	no predator	no predator	0.518284	0.509575	0.965733
10	r	es2	no predator	no predator	0.501679	0.526161	1.10299
11	s	er3	no predator	no predator	0.51634	0.235217	0.288094
12	r	es3	no predator	no predator	0.493005	0.430429	0.777153
1	s	er1	no predator	no predator	0.508372	0.552164	1.19235
2	r	es1	no predator	no predator	0.510905	0.506558	0.982758
3	s	er2	no predator	no predator	0.518503	0.276962	0.355713
4	r	es2	no predator	no predator	0.521225	0.484496	0.863304
5	s	er3	no predator	no predator	0.514919	0.52367	1.03568
6	r	es3	no predator	no predator	0.545181	0.454879	0.696147
7	s	er1	no predator	no predator	0.502822	0.520095	1.07158
8	r	es1	no predator	no predator	0.499544	0.512991	1.05527
9	s	er2	no predator	no predator	0.505442	0.488143	0.933135
10	r	es2	no predator	no predator	0.507718	0.596073	1.43083
11	s	er3	no predator	no predator	0.527026	0.31392	0.410627
12	r	es3	no predator	no predator	0.556227	0.42051	0.578946

## Sheet: Fig.1c and Supplementary Fig.4
population	resistance	competitor	treatment	initial_proportion	final_proportion	rel_fitness	mean_pop
1	s	ms	no prey_(+ casitone)	0.939117	0.501882	0.0653197
8	s	ms	no prey_(+ casitone)	0.926137	0.44894	0.0649738
10	s	ms	no prey_(+ casitone)	0.923805	0.515428	0.0877314
12	s	ms	no prey_(+ casitone)	0.847987	0.496915	0.177065
3	s	ms	no prey_(+ casitone)	0.777638	0.520489	0.310382
6	r	mr	coevolved prey	0.723404	0.162162	0.0740039
11	r	mr	coevolved prey	0.719688	0.885988	3.02673	2.14423
7	r	mr	coevolved prey	0.662114	0.933237	7.13331	4.35477
11	r	mr	coevolved prey	0.653696	0.704289	1.26172
11	r	mr	ancestral prey	0.650735	0.722728	1.39901	1.15039
5	s	ms	no prey_(+ casitone)	0.647983	0.48247	0.506448
12	s	ms	coevolved prey	0.61423	0.949356	11.7733	6.80054
2	r	mr	ancestral prey	0.609562	0.846531	3.53311	3.52823
12	s	ms	ancestral prey	0.603383	0.517596	0.705276
9	r	mr	ancestral prey	0.573399	0.417926	0.534178
8	s	ms	ancestral prey	0.571043	0.483733	0.703845
10	s	ms	ancestral prey	0.564896	0.536358	0.891036	0.675564
8	s	ms	ancestral prey	0.562788	0.55746	0.978606	0.841226
12	s	ms	coevolved prey	0.56023	0.564597	1.0179
5	s	ms	ancestral prey	0.560081	0.525717	0.870637
7	r	mr	coevolved prey	0.559907	0.667262	1.57624
3	s	ms	ancestral prey	0.556243	0.548559	0.9694
2	r	mr	coevolved prey	0.548432	0.501599	0.828661
1	s	ms	ancestral prey	0.544409	0.530624	0.946054	1.29407
12	s	ms	no prey_(+ casitone)	0.537572	0.597838	1.27876	0.865663
12	s	ms	no prey_(+ casitone)	0.535059	0.567709	1.14116
6	r	mr	coevolved prey	0.531451	0.751558	2.66704	1.37052
1	s	ms	no prey_(+ casitone)	0.522206	0.584422	1.28669
1	s	ms	coevolved prey	0.521424	0.541297	1.08309
6	r	mr	no prey_(+ casitone)	0.520078	0.28918	0.375415	0.375415
3	s	ms	ancestral prey	0.519924	0.774245	3.16672	2.06806
11	r	mr	no prey_(+ casitone)	0.51891	0.51893	1.00008	5.57576
10	s	ms	coevolved prey	0.515356	0.823736	4.3948	2.66867
9	r	mr	coevolved prey	0.511194	0.773608	3.26746
5	s	ms	ancestral prey	0.509459	0.752856	2.93311	1.79769
5	s	ms	no prey_(+ casitone)	0.5082	0.66048	1.88255	1.1945
2	r	mr	no prey_(+ casitone)	0.505463
9	r	mr	no prey_(+ casitone)	0.503328	0.655923	1.88112	2.00291
4	r	mr	no prey_(+ casitone)	0.501613	0.815598	4.39449	4.12221
4	r	mr	coevolved prey	0.497988	0.919229	11.4726
8	s	ms	no prey_(+ casitone)	0.488862	0.853265	6.07996	3.07247
3	s	ms	coevolved prey	0.488147	0.673841	2.16632
2	r	mr	coevolved prey	0.482575	0.943705	17.9741	9.40137
4	r	mr	no prey_(+ casitone)	0.482254	0.688657	2.37468
3	s	ms	no prey_(+ casitone)	0.481353	0.698212	2.49283	3.55218
7	r	mr	no prey_(+ casitone)	0.474819	0.347462	0.588957
7	r	mr	no prey_(+ casitone)	0.474331
10	s	ms	no prey_(+ casitone)	0.47433
1	s	ms	no prey_(+ casitone)	0.46977	0.727799	3.01787	1.45663
10	s	ms	no prey_(+ casitone)	0.468721	0.826318	5.39264	2.74019
11	r	mr	no prey_(+ casitone)	0.467599	0.378852	0.694448
6	r	mr	ancestral prey	0.462222	0.865723	7.50116	4.39223
9	r	mr	ancestral prey	0.460014	0.423883	0.863669	0.698923
7	r	mr	ancestral prey	0.45774	0.416796	0.846626
11	r	mr	ancestral prey	0.456289	0.448764	0.970083
6	r	mr	ancestral prey	0.445536	0.507678	1.28331
4	r	mr	ancestral prey	0.435509	0.475364	1.17443
12	s	ms	ancestral prey	0.431477	0.646272	2.40733	1.5563
10	s	ms	coevolved prey	0.429561	0.415123	0.942534
9	r	mr	coevolved prey	0.422462	0.850988	7.80722	5.53734
5	s	ms	ancestral prey	0.392996	0.507142	1.58932
2	r	mr	ancestral prey	0.38692	0.689789	3.52335
11	r	mr	ancestral prey	0.365732	0.384215	1.08207
7	r	mr	ancestral prey	0.36065	0.844235	9.60831	3.48685
1	s	ms	ancestral prey	0.354687	0.474389	1.64208
3	s	ms	coevolved prey	0.339732	0.917347	21.5704	11.8684
12	s	ms	coevolved prey	0.319276	0.781157	7.61044
9	r	mr	no prey_(+ casitone)	0.309767	0.488107	2.1247
1	s	ms	coevolved prey	0.293941	0.77521	8.2837	4.6834
10	s	ms	ancestral prey	0.229277	0.120392	0.460092
5	s	ms	coevolved prey	0.224394	0.95718	77.2648
6	r	mr	no prey_(+ casitone)	0.197419
3	s	ms	no prey_(+ casitone)	0.187262	0.644062	7.85333
4	r	mr	no prey_(+ casitone)	0.112876	0.41596	5.59748
7	r	mr	no prey_(+ casitone)	0.0640644	0.471895	13.0543	6.82163

## Sheet: Fig.2a
strain	replicate	density without predator	density with predator	percentage bacterial reduction
non mucoid	1	278	73	73.74
mucoid	1	237	186	21.52
non mucoid	2	31	15	51.61
mucoid	2	180	120	33.33
non mucoid	3	153	58	62.09
mucoid	3	104	92	11.54

## Sheet: Fig.2b
strain	replicate	swarm_size	relative_swarming_rate
non mucoid	1	19.17	1.03175
ancestor	1	18.58	1
mucoid	1	16.17	0.870291
non mucoid	2	19.67	1.14724
ancestor	2	16.33	1
mucoid	2	17	0.954329
non mucoid	3	16.83	1.20453
ancestor	3	14.67	1
mucoid	3	14	1.04103

## Sheet: Fig.3c and Supplementary Fig.5
population	day	competition	resistance	treatment	initial_dens	total_initial_dens	initial_proportion	final_dens	total_final_dens	final_proportion	rel_fitness
Sensitive mutant vs Resistant ancestor	1	mutant vs ancestor	s	with predator	885000	1675000	0.528358	11050000000	18650000000	0.592493	1.29787
Resistant mutant vs Sensitive ancestor	1	mutant vs ancestor	r	with predator	745000	1605000	0.464174	8150000000	10050000000	0.810945	4.95161
Sensitive mutant vs Resistant mutant	1	controls		with predator	885000	1630000	0.542945	9850000000	15850000000	0.621451	1.38197
Sensitive ancestor vs Resistant ancestor	1	controls		with predator	860000	1650000	0.521212	5350000000	10800000000	0.49537	0.90175
Sensitive mutant vs Resistant ancestor	1	mutant vs ancestor	s	with predator	805000	1665000	0.483483	4550000000	6250000000	0.728	2.85934
Resistant mutant vs Sensitive ancestor	1	mutant vs ancestor	r	with predator	760000	1815000	0.418733	2450000000	5800000000	0.422414	1.01522
Sensitive mutant vs Resistant mutant	1	controls		with predator	805000	1565000	0.514377	12300000000	19750000000	0.622785	1.55871
Sensitive ancestor vs Resistant ancestor	1	controls		with predator	1055000	1915000	0.550914	7650000000	14750000000	0.518644	0.878313
Sensitive mutant vs Resistant ancestor	1	mutant vs ancestor	s	with predator	835000	1400000	0.596429	8600000000	13850000000	0.620939	1.10841
Resistant mutant vs Sensitive ancestor	1	mutant vs ancestor	r	with predator	805000	1675000	0.480597	8500000000	12600000000	0.674603	2.24057
Sensitive mutant vs Resistant mutant	1	controls		with predator	835000	1640000	0.509146	6650000000	11900000000	0.558824	1.22116
Sensitive ancestor vs Resistant ancestor	1	controls		with predator	870000	1435000	0.606272	1850000000	8600000000	0.215116	0.177991
Sensitive mutant vs Resistant ancestor	1	mutant vs ancestor	s	without predator	885000	1675000	0.528358	8200000000	15700000000	0.522293	0.97597
Resistant mutant vs Sensitive ancestor	1	mutant vs ancestor	r	without predator	745000	1605000	0.464174	1800000000	10800000000	0.166667	0.230872
Sensitive mutant vs Resistant mutant	1	controls		without predator	885000	1630000	0.542945	6500000000	11600000000	0.560345	1.07289
Sensitive ancestor vs Resistant ancestor	1	controls		without predator	860000	1650000	0.521212	9400000000	14000000000	0.671429	1.87715
Sensitive mutant vs Resistant ancestor	1	mutant vs ancestor	s	without predator	805000	1665000	0.483483	7100000000	13350000000	0.531835	1.21361
Resistant mutant vs Sensitive ancestor	1	mutant vs ancestor	r	without predator	760000	1815000	0.418733	5250000000	14150000000	0.371025	0.818857
Sensitive mutant vs Resistant mutant	1	controls		without predator	805000	1565000	0.514377	6700000000	13350000000	0.501873	0.951198
Sensitive ancestor vs Resistant ancestor	1	controls		without predator	1055000	1915000	0.550914	1600000000	8850000000	0.180791	0.179899
Sensitive mutant vs Resistant ancestor	1	mutant vs ancestor	s	without predator	835000	1400000	0.596429	6400000000	12900000000	0.496124	0.666237
Resistant mutant vs Sensitive ancestor	1	mutant vs ancestor	r	without predator	805000	1675000	0.480597	7100000000	12500000000	0.568	1.42098
Sensitive mutant vs Resistant mutant	1	controls		without predator	835000	1640000	0.509146	4050000000	7350000000	0.55102	1.18318
Sensitive ancestor vs Resistant ancestor	1	controls		without predator	870000	1435000	0.606272	10850000000	17050000000	0.636364	1.13649
Sensitive mutant vs Resistant ancestor	2	mutant vs ancestor	s	with predator	800000	1695000	0.471976	10200000000	13850000000	0.736462	3.12637
Resistant mutant vs Sensitive ancestor	2	mutant vs ancestor	r	with predator	680000	1780000	0.382022	6600000000	17700000000	0.372881	0.961844
Sensitive mutant vs Resistant mutant	2	controls		with predator	800000	1480000	0.540541	4000000000	11550000000	0.34632	0.450331
Sensitive ancestor vs Resistant ancestor	2	controls		with predator	1100000	1995000	0.551378	6000000000	8850000000	0.677966	1.71292
Sensitive mutant vs Resistant ancestor	2	mutant vs ancestor	s	with predator	645000	1680000	0.383929	6950000000	10600000000	0.65566	3.05543
Resistant mutant vs Sensitive ancestor	2	mutant vs ancestor	r	with predator	850000	1720000	0.494186	6150000000	7300000000	0.842466	5.47366
Sensitive mutant vs Resistant mutant	2	controls		with predator	645000	1495000	0.431438	5200000000	14800000000	0.351351	0.713824
Sensitive ancestor vs Resistant ancestor	2	controls		with predator	870000	1905000	0.456693	3400000000	9300000000	0.365591	0.685564
Sensitive mutant vs Resistant ancestor	2	mutant vs ancestor	s	with predator	735000	1790000	0.410615	8700000000	13500000000	0.644444	2.60162
Resistant mutant vs Sensitive ancestor	2	mutant vs ancestor	r	with predator	780000	1830000	0.42623	5500000000	12950000000	0.42471	0.993805
Sensitive mutant vs Resistant mutant	2	controls		with predator	735000	1515000	0.485149	13650000000	24000000000	0.56875	1.39959
Sensitive ancestor vs Resistant ancestor	2	controls		with predator	1050000	2105000	0.498812	10550000000	16100000000	0.65528	1.90995
Sensitive mutant vs Resistant ancestor	2	mutant vs ancestor	s	without predator	800000	1695000	0.471976	1350000000	9650000000	0.139896	0.181965
Resistant mutant vs Sensitive ancestor	2	mutant vs ancestor	r	without predator	680000	1780000	0.382022	5000000000	12150000000	0.411523	1.13122
Sensitive mutant vs Resistant mutant	2	controls		without predator	800000	1480000	0.540541	2950000000	13450000000	0.219331	0.23881
Sensitive ancestor vs Resistant ancestor	2	controls		without predator	1100000	1995000	0.551378	8450000000	12350000000	0.684211	1.76288
Sensitive mutant vs Resistant ancestor	2	mutant vs ancestor	s	without predator	645000	1680000	0.383929	5500000000	9700000000	0.56701	2.10133
Resistant mutant vs Sensitive ancestor	2	mutant vs ancestor	r	without predator	850000	1720000	0.494186	3300000000	13250000000	0.249057	0.339462
Sensitive mutant vs Resistant mutant	2	controls		without predator	645000	1495000	0.431438	4300000000	12000000000	0.358333	0.735931
Sensitive ancestor vs Resistant ancestor	2	controls		without predator	870000	1905000	0.456693	4750000000	7400000000	0.641892	2.1324
Sensitive mutant vs Resistant ancestor	2	mutant vs ancestor	s	without predator	735000	1790000	0.410615	2800000000	5900000000	0.474576	1.29647
Resistant mutant vs Sensitive ancestor	2	mutant vs ancestor	r	without predator	780000	1830000	0.42623	4150000000	7650000000	0.542484	1.59615
Sensitive mutant vs Resistant mutant	2	controls		without predator	735000	1515000	0.485149	5150000000	8700000000	0.591954	1.53952
Sensitive ancestor vs Resistant ancestor	2	controls		without predator	1050000	2105000	0.498812	3900000000	7600000000	0.513158	1.05907

## Sheet: Fig.4
population	treatment	strain	number of mutations
M2	control-evolved	M. xanthus	1
M2	control-evolved	M. xanthus	3
M2	control-evolved	M. xanthus
M3	control-evolved	M. xanthus	2
M3	control-evolved	M. xanthus	2
M3	control-evolved	M. xanthus	2
M4	control-evolved	M. xanthus	3
M4	control-evolved	M. xanthus	1
M4	control-evolved	M. xanthus	0
ME1	coevolved	M. xanthus	3
ME1	coevolved	M. xanthus	0
ME1	coevolved	M. xanthus	0
ME10	coevolved	M. xanthus	4
ME10	coevolved	M. xanthus	3
ME10	coevolved	M. xanthus	3
ME11	coevolved	M. xanthus	2
ME11	coevolved	M. xanthus	2
ME11	coevolved	M. xanthus	4
ME12	coevolved	M. xanthus	5
ME12	coevolved	M. xanthus	5
ME12	coevolved	M. xanthus	5
ME2	coevolved	M. xanthus	5
ME2	coevolved	M. xanthus	2
ME2	coevolved	M. xanthus	1
ME3	coevolved	M. xanthus	3
ME3	coevolved	M. xanthus	3
ME3	coevolved	M. xanthus	3
ME5	coevolved	M. xanthus	4
ME5	coevolved	M. xanthus	3
ME5	coevolved	M. xanthus	4
ME6	coevolved	M. xanthus	1
ME6	coevolved	M. xanthus	1
ME6	coevolved	M. xanthus	1
ME7	coevolved	M. xanthus	3
ME7	coevolved	M. xanthus	5
ME7	coevolved	M. xanthus	2
ME9	coevolved	M. xanthus	2
ME9	coevolved	M. xanthus	3
ME9	coevolved	M. xanthus	4
E1	control-evolved	E. coli	2
E1	control-evolved	E. coli	1
E1	control-evolved	E. coli	0
E2	control-evolved	E. coli	1
E2	control-evolved	E. coli	2
E2	control-evolved	E. coli	2
E3	control-evolved	E. coli	0
E3	control-evolved	E. coli	1
E3	control-evolved	E. coli	0
E4	control-evolved	E. coli	2
E4	control-evolved	E. coli	2
E4	control-evolved	E. coli	2
E5	control-evolved	E. coli	0
E5	control-evolved	E. coli	1
E5	control-evolved	E. coli	0
E6	control-evolved	E. coli	1
E6	control-evolved	E. coli	2
E6	control-evolved	E. coli	1
ME10	coevolved	E. coli	3
ME10	coevolved	E. coli	3
ME10	coevolved	E. coli	2
ME11	coevolved	E. coli	2
ME11	coevolved	E. coli	2
ME11	coevolved	E. coli	6
ME12	coevolved	E. coli	3
ME12	coevolved	E. coli	2
ME12	coevolved	E. coli	7
ME2	coevolved	E. coli	3
ME2	coevolved	E. coli	2
ME2	coevolved	E. coli	3
ME3	coevolved	E. coli	2
ME3	coevolved	E. coli	3
ME3	coevolved	E. coli	2
ME4	coevolved	E. coli	3
ME4	coevolved	E. coli	1
ME4	coevolved	E. coli	5
ME5	coevolved	E. coli	2
ME5	coevolved	E. coli	1
ME5	coevolved	E. coli	1
ME6	coevolved	E. coli	2
ME6	coevolved	E. coli	3
ME6	coevolved	E. coli	6
ME7	coevolved	E. coli	2
ME7	coevolved	E. coli	3
ME7	coevolved	E. coli	3
ME8	coevolved	E. coli	3
ME8	coevolved	E. coli	3
ME8	coevolved	E. coli	3
ME9	coevolved	E. coli	4
ME9	coevolved	E. coli	4
ME9	coevolved	E. coli	4
ME1	coevolved	E. coli	21
ME1	coevolved	E. coli	23
ME1	coevolved	E. coli	15
ME4	coevolved	M. xanthus	96
ME4	coevolved	M. xanthus	66
ME4	coevolved	M. xanthus	110
ME8	coevolved	M. xanthus	43
ME8	coevolved	M. xanthus	45
ME8	coevolved	M. xanthus	3

## Sheet: Supplementary Fig.2
expected_frequency	observed_frequency
0.95	0.948823
0.9	0.877053
0.85	0.814727
0.8	0.76494
0.75	0.720042
0.7	0.673291
0.65	0.619106
0.6	0.575606
0.55	0.496104
0.5	0.469259
0.45	0.421311
0.35	0.338693
0.3	0.279865
0.25	0.234367
0.2	0.14654
0.15	0.128752
0.1	0.207318
0.05	0.0825136
0	0.00873586
1	0.997779
0.95	0.966143
0.9	0.908486
0.85	0.859785
0.8	0.820624
0.75	0.798192
0.7	0.737005
0.65	0.710199
0.6	0.658143
0.55	0.591641
0.5	0.554608
0.45	0.519529
0.35	0.414937
0.3	0.364885
0.25	0.310051
0.2	0.246545
0.15	0.128752
0.1	0.106858
0.05	0.0825136
0	0.00347951
1	0.998228
0.95	0.974051
0.9	0.902343
0.85	0.837903
0.8	0.811204
0.75	0.761374
0.7	0.704999
0.65	0.671142
0.6	0.624849
0.55	0.55653
0.5	0.52918
0.45	0.490134
0.35	0.374754
0.3	0.324784
0.25	0.270203
0.2	0.224708
0.15	0.16687
0.1	0.0825136
0.05	0.0562744
0	0.00873586
1	0.997779

## Sheet: Supplementary Fig.6
population	treatment	strain	cycle	population_size
ME1	coevolved	E. coli	2	4000000000
ME2	coevolved	E. coli	2	2000000000
ME3	coevolved	E. coli	2	500000000
ME4	coevolved	E. coli	2	NA
ME5	coevolved	E. coli	2	2000000000
ME6	coevolved	E. coli	2	12000000000
ME7	coevolved	E. coli	2	3500000000
ME8	coevolved	E. coli	2	6000000000
ME9	coevolved	E. coli	2	1500000000
ME10	coevolved	E. coli	2	4000000000
ME11	coevolved	E. coli	2	2000000000
ME12	coevolved	E. coli	2	9500000000
ME1	coevolved	M. xanthus	2	115000000
ME2	coevolved	M. xanthus	2	210000000
ME3	coevolved	M. xanthus	2	115000000
ME4	coevolved	M. xanthus	2	180000000
ME5	coevolved	M. xanthus	2	130000000
ME6	coevolved	M. xanthus	2	455000000
ME7	coevolved	M. xanthus	2	295000000
ME8	coevolved	M. xanthus	2	155000000
ME9	coevolved	M. xanthus	2	180000000
ME10	coevolved	M. xanthus	2	220000000
ME11	coevolved	M. xanthus	2	245000000
ME12	coevolved	M. xanthus	2	190000000
ME1	coevolved	E. coli	4	39000000000
ME2	coevolved	E. coli	4	15500000000
ME3	coevolved	E. coli	4	16000000000
ME4	coevolved	E. coli	4	13000000000
ME5	coevolved	E. coli	4	10500000000
ME6	coevolved	E. coli	4	6500000000
ME7	coevolved	E. coli	4	824000000000
ME8	coevolved	E. coli	4	11000000000
ME9	coevolved	E. coli	4	24000000000
ME10	coevolved	E. coli	4	7000000000
ME11	coevolved	E. coli	4	6500000000
ME12	coevolved	E. coli	4	13500000000
ME1	coevolved	M. xanthus	4	15000000
ME2	coevolved	M. xanthus	4	30000000
ME3	coevolved	M. xanthus	4	65000000
ME4	coevolved	M. xanthus	4	70000000
ME5	coevolved	M. xanthus	4	85000000
ME6	coevolved	M. xanthus	4	55000000
ME7	coevolved	M. xanthus	4	NA
ME8	coevolved	M. xanthus	4	10000000
ME9	coevolved	M. xanthus	4	5000000
ME10	coevolved	M. xanthus	4	30000000
ME11	coevolved	M. xanthus	4	10000000
ME12	coevolved	M. xanthus	4	20000000
ME1	coevolved	E. coli	6	2000000000
ME2	coevolved	E. coli	6	2500000000
ME3	coevolved	E. coli	6	8000000000
ME4	coevolved	E. coli	6	8000000000
ME5	coevolved	E. coli	6	15500000000
ME6	coevolved	E. coli	6	5500000000
ME7	coevolved	E. coli	6	500000000
ME8	coevolved	E. coli	6	3000000000
ME9	coevolved	E. coli	6	2500000000
ME10	coevolved	E. coli	6	5000000000
ME11	coevolved	E. coli	6	7000000000
ME12	coevolved	E. coli	6	4500000000
ME1	coevolved	M. xanthus	6	500000
ME2	coevolved	M. xanthus	6	3000000
ME3	coevolved	M. xanthus	6	3500000
ME4	coevolved	M. xanthus	6	16500000
ME5	coevolved	M. xanthus	6	5500000
ME6	coevolved	M. xanthus	6	17500000
ME7	coevolved	M. xanthus	6	2500000
ME8	coevolved	M. xanthus	6	2000000
ME9	coevolved	M. xanthus	6	4000000
ME10	coevolved	M. xanthus	6	1000000
ME11	coevolved	M. xanthus	6	10000000
ME12	coevolved	M. xanthus	6	4000000
ME1	coevolved	E. coli	8	NA
ME2	coevolved	E. coli	8	2500000000
ME3	coevolved	E. coli	8	9500000000
ME4	coevolved	E. coli	8	5000000000
ME5	coevolved	E. coli	8	1000000000
ME6	coevolved	E. coli	8	3500000000
ME7	coevolved	E. coli	8	2000000000
ME8	coevolved	E. coli	8	NA
ME9	coevolved	E. coli	8	500000000
ME10	coevolved	E. coli	8	500000000
ME11	coevolved	E. coli	8	1000000000
ME12	coevolved	E. coli	8	4000000000
ME1	coevolved	M. xanthus	8	7000000
ME2	coevolved	M. xanthus	8	10000000
ME3	coevolved	M. xanthus	8	46500000
ME4	coevolved	M. xanthus	8	46000000
ME5	coevolved	M. xanthus	8	17500000
ME6	coevolved	M. xanthus	8	36500000
ME7	coevolved	M. xanthus	8	7500000
ME8	coevolved	M. xanthus	8	3500000
ME9	coevolved	M. xanthus	8	6000000
ME10	coevolved	M. xanthus	8	8000000
ME11	coevolved	M. xanthus	8	10500000
ME12	coevolved	M. xanthus	8	18000000
ME1	coevolved	E. coli	10	500000000
ME2	coevolved	E. coli	10	1500000000
ME3	coevolved	E. coli	10	500000000
ME4	coevolved	E. coli	10	3500000000
ME5	coevolved	E. coli	10	4000000000
ME6	coevolved	E. coli	10	1000000000
ME7	coevolved	E. coli	10	500000000
ME8	coevolved	E. coli	10	3500000000
ME9	coevolved	E. coli	10	1000000000
ME10	coevolved	E. coli	10	6500000000
ME11	coevolved	E. coli	10	2000000000
ME12	coevolved	E. coli	10	1000000000
ME1	coevolved	M. xanthus	10	6000000
ME2	coevolved	M. xanthus	10	8500000
ME3	coevolved	M. xanthus	10	15000000
ME4	coevolved	M. xanthus	10	26000000
ME5	coevolved	M. xanthus	10	19000000
ME6	coevolved	M. xanthus	10	19500000
ME7	coevolved	M. xanthus	10	4500000
ME8	coevolved	M. xanthus	10	16500000
ME9	coevolved	M. xanthus	10	13500000
ME10	coevolved	M. xanthus	10	12000000
ME11	coevolved	M. xanthus	10	15000000
ME12	coevolved	M. xanthus	10	27000000
ME1	coevolved	E. coli	12	16000000000
ME2	coevolved	E. coli	12	38000000000
ME3	coevolved	E. coli	12	6500000000
ME4	coevolved	E. coli	12	22000000000
ME5	coevolved	E. coli	12	5500000000
ME6	coevolved	E. coli	12	15500000000
ME7	coevolved	E. coli	12	6000000000
ME8	coevolved	E. coli	12	9000000000
ME9	coevolved	E. coli	12	14500000000
ME10	coevolved	E. coli	12	32500000000
ME11	coevolved	E. coli	12	16000000000
ME12	coevolved	E. coli	12	10500000000
ME1	coevolved	M. xanthus	12	14500000
ME2	coevolved	M. xanthus	12	110500000
ME3	coevolved	M. xanthus	12	26000000
ME4	coevolved	M. xanthus	12	23000000
ME5	coevolved	M. xanthus	12	94000000
ME6	coevolved	M. xanthus	12	167500000
ME7	coevolved	M. xanthus	12	17500000
ME8	coevolved	M. xanthus	12	34000000
ME9	coevolved	M. xanthus	12	26500000
ME10	coevolved	M. xanthus	12	6000000
ME11	coevolved	M. xanthus	12	152000000
ME12	coevolved	M. xanthus	12	18000000
ME1	coevolved	E. coli	14	98500000000
ME2	coevolved	E. coli	14	80500000000
ME3	coevolved	E. coli	14	107000000000
ME4	coevolved	E. coli	14	190000000000
ME5	coevolved	E. coli	14	247000000000
ME6	coevolved	E. coli	14	138500000000
ME7	coevolved	E. coli	14	39000000000
ME8	coevolved	E. coli	14	88000000000
ME9	coevolved	E. coli	14	202000000000
ME10	coevolved	E. coli	14	119000000000
ME11	coevolved	E. coli	14	13000000000
ME12	coevolved	E. coli	14	118500000000
ME1	coevolved	M. xanthus	14	13000000
ME2	coevolved	M. xanthus	14	23500000
ME3	coevolved	M. xanthus	14	55500000
ME4	coevolved	M. xanthus	14	196500000
ME5	coevolved	M. xanthus	14	57500000
ME6	coevolved	M. xanthus	14	37000000
ME7	coevolved	M. xanthus	14	151000000
ME8	coevolved	M. xanthus	14	9500000
ME9	coevolved	M. xanthus	14	52500000
ME10	coevolved	M. xanthus	14	35000000
ME11	coevolved	M. xanthus	14	212500000
ME12	coevolved	M. xanthus	14	35000000
ME1	coevolved	E. coli	16	12500000000
ME2	coevolved	E. coli	16	17500000000
ME3	coevolved	E. coli	16	NA
ME4	coevolved	E. coli	16	50000000000
ME5	coevolved	E. coli	16	39500000000
ME6	coevolved	E. coli	16	15500000000
ME7	coevolved	E. coli	16	16500000000
ME8	coevolved	E. coli	16	2500000000
ME9	coevolved	E. coli	16	NA
ME10	coevolved	E. coli	16	8500000000
ME11	coevolved	E. coli	16	7500000000
ME12	coevolved	E. coli	16	15000000000
ME1	coevolved	M. xanthus	16	126000000
ME2	coevolved	M. xanthus	16	381000000
ME3	coevolved	M. xanthus	16	367500000
ME4	coevolved	M. xanthus	16	632000000
ME5	coevolved	M. xanthus	16	336500000
ME6	coevolved	M. xanthus	16	311500000
ME7	coevolved	M. xanthus	16	126000000
ME8	coevolved	M. xanthus	16	83500000
ME9	coevolved	M. xanthus	16	149500000
ME10	coevolved	M. xanthus	16	153500000
ME11	coevolved	M. xanthus	16	128000000
ME12	coevolved	M. xanthus	16	141000000
ME1	coevolved	E. coli	18	11250000000
ME2	coevolved	E. coli	18	6800000000
ME3	coevolved	E. coli	18	2850000000
ME4	coevolved	E. coli	18	2050000000
ME5	coevolved	E. coli	18	5750000000
ME6	coevolved	E. coli	18	1850000000
ME7	coevolved	E. coli	18	5500000000
ME8	coevolved	E. coli	18	3100000000
ME9	coevolved	E. coli	18	2000000000
ME10	coevolved	E. coli	18	3350000000
ME11	coevolved	E. coli	18	2350000000
ME12	coevolved	E. coli	18	3600000000
ME1	coevolved	M. xanthus	18	61500000
ME2	coevolved	M. xanthus	18	125500000
ME3	coevolved	M. xanthus	18	357500000
ME4	coevolved	M. xanthus	18	38500000
ME5	coevolved	M. xanthus	18	52500000
ME6	coevolved	M. xanthus	18	164000000
ME7	coevolved	M. xanthus	18	170500000
ME8	coevolved	M. xanthus	18	59500000
ME9	coevolved	M. xanthus	18	84500000
ME10	coevolved	M. xanthus	18	12500000
ME11	coevolved	M. xanthus	18	112500000
ME12	coevolved	M. xanthus	18	99500000
ME1	coevolved	E. coli	20	11300000000
ME2	coevolved	E. coli	20	4750000000
ME3	coevolved	E. coli	20	3050000000
ME4	coevolved	E. coli	20	1550000000
ME5	coevolved	E. coli	20	3100000000
ME6	coevolved	E. coli	20	11600000000
ME7	coevolved	E. coli	20	7250000000
ME8	coevolved	E. coli	20	8600000000
ME9	coevolved	E. coli	20	4300000000
ME10	coevolved	E. coli	20	1750000000
ME11	coevolved	E. coli	20	5800000000
ME12	coevolved	E. coli	20	2550000000
ME1	coevolved	M. xanthus	20	1000000
ME2	coevolved	M. xanthus	20	9000000
ME3	coevolved	M. xanthus	20	30000000
ME4	coevolved	M. xanthus	20	69000000
ME5	coevolved	M. xanthus	20	30000000
ME6	coevolved	M. xanthus	20	75500000
ME7	coevolved	M. xanthus	20	4500000
ME8	coevolved	M. xanthus	20	1000000
ME9	coevolved	M. xanthus	20	12000000
ME10	coevolved	M. xanthus	20	NA
ME11	coevolved	M. xanthus	20	13000000
ME12	coevolved	M. xanthus	20	14000000
ME1	coevolved	E. coli	22	1200000000
ME2	coevolved	E. coli	22	3200000000
ME3	coevolved	E. coli	22	5000000000
ME4	coevolved	E. coli	22	1700000000
ME5	coevolved	E. coli	22	1100000000
ME6	coevolved	E. coli	22	1700000000
ME7	coevolved	E. coli	22	5400000000
ME8	coevolved	E. coli	22	1050000000
ME9	coevolved	E. coli	22	3950000000
ME10	coevolved	E. coli	22	950000000
ME11	coevolved	E. coli	22	6150000000
ME12	coevolved	E. coli	22	1300000000
ME1	coevolved	M. xanthus	22	3500000
ME2	coevolved	M. xanthus	22	24000000
ME3	coevolved	M. xanthus	22	26000000
ME4	coevolved	M. xanthus	22	255000000
ME5	coevolved	M. xanthus	22	11500000
ME6	coevolved	M. xanthus	22	374000000
ME7	coevolved	M. xanthus	22	16000000
ME8	coevolved	M. xanthus	22	500000
ME9	coevolved	M. xanthus	22	16500000
ME10	coevolved	M. xanthus	22	NA
ME11	coevolved	M. xanthus	22	44500000
ME12	coevolved	M. xanthus	22	34500000
ME1	coevolved	E. coli	24	6050000000
ME2	coevolved	E. coli	24	8900000000
ME3	coevolved	E. coli	24	2200000000
ME4	coevolved	E. coli	24	3550000000
ME5	coevolved	E. coli	24	2000000000
ME6	coevolved	E. coli	24	1350000000
ME7	coevolved	E. coli	24	1600000000
ME8	coevolved	E. coli	24	1550000000
ME9	coevolved	E. coli	24	11500000000
ME10	coevolved	E. coli	24	1150000000
ME11	coevolved	E. coli	24	8150000000
ME12	coevolved	E. coli	24	3250000000
ME1	coevolved	M. xanthus	24	237500000
ME2	coevolved	M. xanthus	24	47000000
ME3	coevolved	M. xanthus	24	212000000
ME4	coevolved	M. xanthus	24	592000000
ME5	coevolved	M. xanthus	24	20000000
ME6	coevolved	M. xanthus	24	260000000
ME7	coevolved	M. xanthus	24	41000000
ME8	coevolved	M. xanthus	24	176000000
ME9	coevolved	M. xanthus	24	17500000
ME10	coevolved	M. xanthus	24	2500000
ME11	coevolved	M. xanthus	24	20500000
ME12	coevolved	M. xanthus	24	18000000
ME1	coevolved	E. coli	25	13800000000
ME2	coevolved	E. coli	25	3900000000
ME3	coevolved	E. coli	25	9400000000
ME4	coevolved	E. coli	25	16800000000
ME5	coevolved	E. coli	25	7450000000
ME6	coevolved	E. coli	25	5350000000
ME7	coevolved	E. coli	25	13000000000
ME8	coevolved	E. coli	25	9700000000
ME9	coevolved	E. coli	25	19000000000
ME10	coevolved	E. coli	25	2350000000
ME11	coevolved	E. coli	25	11700000000
ME12	coevolved	E. coli	25	12900000000
ME1	coevolved	M. xanthus	25	34200000
ME2	coevolved	M. xanthus	25	4500000
ME3	coevolved	M. xanthus	25	44500000
ME4	coevolved	M. xanthus	25	6500000
ME5	coevolved	M. xanthus	25	6500000
ME6	coevolved	M. xanthus	25	18500000
ME7	coevolved	M. xanthus	25	7000000
ME8	coevolved	M. xanthus	25	97000000
ME9	coevolved	M. xanthus	25	NA
ME10	coevolved	M. xanthus	25	7000000
ME11	coevolved	M. xanthus	25	10000000
ME12	coevolved	M. xanthus	25	7000000
E1	control-evolved	E. coli	2	14000000000
E2	control-evolved	E. coli	2	14500000000
E3	control-evolved	E. coli	2	12500000000
E4	control-evolved	E. coli	2	17000000000
E5	control-evolved	E. coli	2	19500000000
E6	control-evolved	E. coli	2	8000000000
E1	control-evolved	E. coli	4	94000000000
E2	control-evolved	E. coli	4	19500000000
E3	control-evolved	E. coli	4	21000000000
E4	control-evolved	E. coli	4	50000000000
E5	control-evolved	E. coli	4	33000000000
E6	control-evolved	E. coli	4	23500000000
E1	control-evolved	E. coli	6	11500000000
E2	control-evolved	E. coli	6	21500000000
E3	control-evolved	E. coli	6	13000000000
E4	control-evolved	E. coli	6	26500000000
E5	control-evolved	E. coli	6	26000000000
E6	control-evolved	E. coli	6	12000000000
E1	control-evolved	E. coli	8	6500000000
E2	control-evolved	E. coli	8	7500000000
E3	control-evolved	E. coli	8	13500000000
E4	control-evolved	E. coli	8	7000000000
E5	control-evolved	E. coli	8	19000000000
E6	control-evolved	E. coli	8	16500000000
E1	control-evolved	E. coli	10	23000000000
E2	control-evolved	E. coli	10	22000000000
E3	control-evolved	E. coli	10	24500000000
E4	control-evolved	E. coli	10	7000000000
E5	control-evolved	E. coli	10	8500000000
E6	control-evolved	E. coli	10	19500000000
E1	control-evolved	E. coli	12	7500000000
E2	control-evolved	E. coli	12	6000000000
E3	control-evolved	E. coli	12	15000000000
E4	control-evolved	E. coli	12	6000000000
E5	control-evolved	E. coli	12	5000000000
E6	control-evolved	E. coli	12	15000000000
E1	control-evolved	E. coli	14	10500000000
E2	control-evolved	E. coli	14	6000000000
E3	control-evolved	E. coli	14	15000000000
E4	control-evolved	E. coli	14	7000000000
E5	control-evolved	E. coli	14	22000000000
E6	control-evolved	E. coli	14	21000000000
E1	control-evolved	E. coli	16	73500000000
E2	control-evolved	E. coli	16	144500000000
E3	control-evolved	E. coli	16	182000000000
E4	control-evolved	E. coli	16	210000000000
E5	control-evolved	E. coli	16	203500000000
E6	control-evolved	E. coli	16	NA
E1	control-evolved	E. coli	18	15000000000
E2	control-evolved	E. coli	18	25950000000
E3	control-evolved	E. coli	18	23400000000
E4	control-evolved	E. coli	18	NA
E5	control-evolved	E. coli	18	14350000000
E6	control-evolved	E. coli	18	25850000000
E1	control-evolved	E. coli	20	11300000000
E2	control-evolved	E. coli	20	13800000000
E3	control-evolved	E. coli	20	10500000000
E4	control-evolved	E. coli	20	13200000000
E5	control-evolved	E. coli	20	10750000000
E6	control-evolved	E. coli	20	12550000000
E1	control-evolved	E. coli	22	14800000000
E2	control-evolved	E. coli	22	9300000000
E3	control-evolved	E. coli	22	10400000000
E4	control-evolved	E. coli	22	14800000000
E5	control-evolved	E. coli	22	9550000000
E6	control-evolved	E. coli	22	18950000000
E1	control-evolved	E. coli	24	13350000000
E2	control-evolved	E. coli	24	12000000000
E3	control-evolved	E. coli	24	12050000000
E4	control-evolved	E. coli	24	14550000000
E5	control-evolved	E. coli	24	13050000000
E6	control-evolved	E. coli	24	18900000000
E1	control-evolved	E. coli	25	12450000000
E4	control-evolved	E. coli	25	16700000000
E2	control-evolved	E. coli	25	12900000000
E5	control-evolved	E. coli	25	16200000000
E3	control-evolved	E. coli	25	10800000000
E6	control-evolved	E. coli	25	15900000000
M2	control-evolved	M. xanthus	2	NA
M3	control-evolved	M. xanthus	2	NA
M4	control-evolved	M. xanthus	2	NA
M2	control-evolved	M. xanthus	4	NA
M3	control-evolved	M. xanthus	4	NA
M4	control-evolved	M. xanthus	4	NA
M2	control-evolved	M. xanthus	6	NA
M3	control-evolved	M. xanthus	6	NA
M4	control-evolved	M. xanthus	6	NA
M2	control-evolved	M. xanthus	8	350000
M3	control-evolved	M. xanthus	8	385000
M4	control-evolved	M. xanthus	8	105000
M2	control-evolved	M. xanthus	10	330000
M3	control-evolved	M. xanthus	10	19000000
M4	control-evolved	M. xanthus	10	1200000
M2	control-evolved	M. xanthus	12	515000
M3	control-evolved	M. xanthus	12	210000
M4	control-evolved	M. xanthus	12	80000
M2	control-evolved	M. xanthus	14	14150000
M3	control-evolved	M. xanthus	14	6100000
M4	control-evolved	M. xanthus	14	1100000
M2	control-evolved	M. xanthus	16	32600000
M3	control-evolved	M. xanthus	16	19500000
M4	control-evolved	M. xanthus	16	15500000
M2	control-evolved	M. xanthus	18	8.2e+06
M3	control-evolved	M. xanthus	18	756000000
M4	control-evolved	M. xanthus	18	11650000
M2	control-evolved	M. xanthus	20	550000
M3	control-evolved	M. xanthus	20	13550000
M4	control-evolved	M. xanthus	20	900000
M2	control-evolved	M. xanthus	22	1100000
M3	control-evolved	M. xanthus	22	4250000
M4	control-evolved	M. xanthus	22	300000
M2	control-evolved	M. xanthus	24	2250000
M3	control-evolved	M. xanthus	24	14200000
M4	control-evolved	M. xanthus	24	14300000
M2	control-evolved	M. xanthus	25	150000
M3	control-evolved	M. xanthus	25	2450000
M4	control-evolved	M. xanthus	25	3500000

## Sheet: Supplementary Fig.7
population	prey	competitor	treatment	initial_proportion	final_proportion	rel_fitness	mean_pop
E1	control-evolved vs ancestral prey	ER1	coevolved predator	0.515994	0.415903	0.667903	7.32153
E2	control-evolved vs ancestral prey	ES1	coevolved predator	0.53055	0.868678	5.8531	7.49034
E3	control-evolved vs ancestral prey	ER1	coevolved predator	0.505274	0.816443	4.35505	5.08709
E4	control-evolved vs ancestral prey	ES1	coevolved predator	0.523191	0.864452	5.81206	7.97077
E5	control-evolved vs ancestral prey	ER1	coevolved predator	0.446655	0.85656	7.39792	6.12055
E6	control-evolved vs ancestral prey	ES1	coevolved predator	0.514451	0.854405	5.53868	9.21378
ME1	coevolved vs ancestral prey	ER1	coevolved predator	0.504915	0.85793	5.92123	7.07397
ME2	coevolved vs ancestral prey	ES1	coevolved predator	0.479193	0.83349	5.44034	6.67716
ME3	coevolved vs ancestral prey	ER1	coevolved predator	0.532165	0.700445	2.05563	2.05328
ME4	coevolved vs ancestral prey	ES1	coevolved predator	0.583191	0.853116	4.15107	3.50284
ME5	coevolved vs ancestral prey	ER1	coevolved predator	0.552205	0.0923941	0.0825518	0.16126
ME6	coevolved vs ancestral prey	ER1	coevolved predator	0.441292	0.889447	10.1862	8.55046
ME7	coevolved vs ancestral prey	ES1	coevolved predator	0.508753	0.906726	9.38663	10.1954
ME8	coevolved vs ancestral prey	ER1	coevolved predator	0.63252	0.929891	7.70583	17.3316
ME9	coevolved vs ancestral prey	ES1	coevolved predator	0.528773	0.95484	18.8426	18.8426
ME10	coevolved vs ancestral prey	ES1	coevolved predator	0.582864	0.924056	8.70793	11.7583
ME11	coevolved vs ancestral prey	ER1	coevolved predator	0.513914	0.903899	8.89645	8.11523
ME12	coevolved vs ancestral prey	ES1	coevolved predator	0.522192	0.832707	4.55447	9.39722
E1	control-evolved vs ancestral prey	ER1	ancestral predator	0.515994	0.90516	8.95238	13.5371
E2	control-evolved vs ancestral prey	ES1	ancestral predator	0.53055	0.869794	5.91083	7.87929
E3	control-evolved vs ancestral prey	ES1	ancestral predator	0.505274	0.863749	6.20708	7.06061
E4	control-evolved vs ancestral prey	ER1	ancestral predator	0.523191	0.909716	9.18291	8.43254
E5	control-evolved vs ancestral prey	ES1	ancestral predator	0.446655	0.909962	12.5204	11.6405
E6	control-evolved vs ancestral prey	ER1	ancestral predator	0.514451	0.857156	5.66351	9.17899
ME1	coevolved vs ancestral prey	ES1	ancestral predator	0.504915	0.907556	9.62622	13.1933
ME2	coevolved vs ancestral prey	ER1	ancestral predator	0.479193	0.907759	10.6957	11.6467
ME3	coevolved vs ancestral prey	ES1	ancestral predator	0.532165	0.874738	6.13911	8.61805
ME4	coevolved vs ancestral prey	ER1	ancestral predator	0.583191	0.888038	5.66877	4.44872
ME5	coevolved vs ancestral prey	ES1	ancestral predator	0.552205	0.879193	5.90162	5.41337
ME6	coevolved vs ancestral prey	ER1	ancestral predator	0.441292	0.894566	10.7421	12.2057
ME7	coevolved vs ancestral prey	ES1	ancestral predator	0.508753	0.917331	10.7146	10.4615
ME8	coevolved vs ancestral prey	ER1	ancestral predator	0.63252	0.946576	10.2938	24.0085
ME9	coevolved vs ancestral prey	ER1	ancestral predator	0.528773	0.945567	15.4807	15.4807
ME10	coevolved vs ancestral prey	ES1	ancestral predator	0.582864	0.948633	13.2167	23.4142
ME11	coevolved vs ancestral prey	ER1	ancestral predator	0.513914	0.901837	8.68963	9.86847
ME12	coevolved vs ancestral prey	ES1	ancestral predator	0.522192	0.71523	2.29813	3.92412
E1	control-evolved vs ancestral prey	ER1	control predator	0.515994	0.909934	9.47671	11.4342
E2	control-evolved vs ancestral prey	ES1	control predator	0.53055	0.868892	5.86406	10.1254
E3	control-evolved vs ancestral prey	ER1	control predator	0.505274	0.846434	5.39681	8.50484
E4	control-evolved vs ancestral prey	ES1	control predator	0.523191	0.728904	2.45037	2.39562
E5	control-evolved vs ancestral prey	ER1	control predator	0.446655	0.673122	2.55112	2.46745
E6	control-evolved vs ancestral prey	ER1	control predator	0.514451	0.870187	6.32679	9.88481
ME1	coevolved vs ancestral prey	ES1	control predator	0.504915	0.919627	11.2192	11.2809
ME2	coevolved vs ancestral prey	ER1	control predator	0.479193	0.908319	10.7677	11.6308
ME3	coevolved vs ancestral prey	ES1	control predator	0.532165	0.895733	7.55232	6.11171
ME4	coevolved vs ancestral prey	ES1	control predator	0.583191	0.887623	5.64516	3.98304
ME5	coevolved vs ancestral prey	ER1	control predator	0.552205	0.910259	8.22536	7.52861
ME6	coevolved vs ancestral prey	ES1	control predator	0.441292	0.916104	13.825	9.95227
ME7	coevolved vs ancestral prey	ES1	control predator	0.508753	0.913689	10.2218	16.194
ME8	coevolved vs ancestral prey	ER1	control predator	0.63252	0.944058	9.80443	21.555
ME9	coevolved vs ancestral prey	ER1	control predator	0.528773	0.862966	5.61211	5.61211
ME10	coevolved vs ancestral prey	ES1	control predator	0.582864	0.925499	8.89047	13.8268
ME11	coevolved vs ancestral prey	ES1	control predator	0.513914	0.889938	7.64798	7.9739
ME12	coevolved vs ancestral prey	ER1	control predator	0.522192	0.856985	5.48298	8.76419
E1	control-evolved vs ancestral prey	ER1	coevolved predator	0.41181	0.907274	13.9751
E2	control-evolved vs ancestral prey	ES1	coevolved predator	0.497759	0.900459	9.12759
E3	control-evolved vs ancestral prey	ER1	coevolved predator	0.550985	0.87716	5.81912
E4	control-evolved vs ancestral prey	ES1	coevolved predator	0.490252	0.906908	10.1295
E5	control-evolved vs ancestral prey	ER1	coevolved predator	0.47551	0.814503	4.84319
E6	control-evolved vs ancestral prey	ES1	coevolved predator	0.42	0.903226	12.8889
ME1	coevolved vs ancestral prey	ER1	coevolved predator	0.475937	0.881954	8.22672
ME2	coevolved vs ancestral prey	ES1	coevolved predator	0.52365	0.896905	7.91397
ME3	coevolved vs ancestral prey	ER1	coevolved predator	0.57364	0.734	2.05093
ME4	coevolved vs ancestral prey	ES1	coevolved predator	0.377615	0.633963	2.85461
ME5	coevolved vs ancestral prey	ER1	coevolved predator	0.666667	0.324295	0.239968
ME6	coevolved vs ancestral prey	ER1	coevolved predator	0.574426	0.903226	6.91476
ME7	coevolved vs ancestral prey	ES1	coevolved predator	0.504341	0.918011	11.0041
ME8	coevolved vs ancestral prey	ER1	coevolved predator	0.50075	0.964335	26.9574
ME9	coevolved vs ancestral prey	ES1	coevolved predator	0	0
ME10	coevolved vs ancestral prey	ES1	coevolved predator	0.450495	0.923899	14.8087
ME11	coevolved vs ancestral prey	ER1	coevolved predator	0.541644	0.896552	7.33402
ME12	coevolved vs ancestral prey	ES1	coevolved predator	0.50549	0.935717	14.24
E1	control-evolved vs ancestral prey	ER1	ancestral predator	0.41181	0.926942	18.1219
E2	control-evolved vs ancestral prey	ES1	ancestral predator	0.497759	0.907062	9.84775
E3	control-evolved vs ancestral prey	ES1	ancestral predator	0.550985	0.906642	7.91414
E4	control-evolved vs ancestral prey	ER1	ancestral predator	0.490252	0.880787	7.68218
E5	control-evolved vs ancestral prey	ES1	ancestral predator	0.47551	0.907027	10.7606
E6	control-evolved vs ancestral prey	ER1	ancestral predator	0.42	0.901889	12.6945
ME1	coevolved vs ancestral prey	ES1	ancestral predator	0.475937	0.938352	16.7603
ME2	coevolved vs ancestral prey	ER1	ancestral predator	0.52365	0.932654	12.5977
ME3	coevolved vs ancestral prey	ES1	ancestral predator	0.57364	0.937226	11.097
ME4	coevolved vs ancestral prey	ER1	ancestral predator	0.377615	0.662038	3.22868
ME5	coevolved vs ancestral prey	ES1	ancestral predator	0.666667	0.907836	4.92513
ME6	coevolved vs ancestral prey	ER1	ancestral predator	0.574426	0.948587	13.6692
ME7	coevolved vs ancestral prey	ES1	ancestral predator	0.504341	0.912182	10.2084
ME8	coevolved vs ancestral prey	ER1	ancestral predator	0.50075	0.974251	37.7232
ME9	coevolved vs ancestral prey	ER1	ancestral predator	0	0
ME10	coevolved vs ancestral prey	ES1	ancestral predator	0.450495	0.964981	33.6117
ME11	coevolved vs ancestral prey	ER1	ancestral predator	0.541644	0.928849	11.0473
ME12	coevolved vs ancestral prey	ES1	ancestral predator	0.50549	0.85015	5.5501
E1	control-evolved vs ancestral prey	ER1	control predator	0.41181	0.903623	13.3917
E2	control-evolved vs ancestral prey	ES1	control predator	0.497759	0.934462	14.3867
E3	control-evolved vs ancestral prey	ER1	control predator	0.550985	0.934427	11.6129
E4	control-evolved vs ancestral prey	ES1	control predator	0.490252	0.692435	2.34087
E5	control-evolved vs ancestral prey	ER1	control predator	0.47551	0.683662	2.38378
E6	control-evolved vs ancestral prey	ER1	control predator	0.42	0.906842	13.4428
ME1	coevolved vs ancestral prey	ES1	control predator	0.475937	0.911512	11.3426
ME2	coevolved vs ancestral prey	ER1	control predator	0.52365	0.932132	12.494
ME3	coevolved vs ancestral prey	ES1	control predator	0.57364	0.862726	4.67111
ME4	coevolved vs ancestral prey	ES1	control predator	0.377615	0.584744	2.32092
ME5	coevolved vs ancestral prey	ER1	control predator	0.666667	0.931804	6.83186
ME6	coevolved vs ancestral prey	ES1	control predator	0.574426	0.891375	6.07952
ME7	coevolved vs ancestral prey	ES1	control predator	0.504341	0.957545	22.1661
ME8	coevolved vs ancestral prey	ER1	control predator	0.50075	0.970935	33.3055
ME9	coevolved vs ancestral prey	ER1	control predator	0	0
ME10	coevolved vs ancestral prey	ES1	control predator	0.450495	0.938958	18.763
ME11	coevolved vs ancestral prey	ES1	control predator	0.541644	0.907476	8.29982
ME12	coevolved vs ancestral prey	ER1	control predator	0.50549	0.924885	12.0454

## Sheet: Mucoidy growth rate
strain	replicate	density at T5	density at T20	growth rate
non-mucoid	1	4000000	1750000000	0.405405
mucoid	1	5000000	2850000000	0.423042
non-mucoid	2	1100000	2200000000	0.506727
mucoid	2	800000	3200000000	0.552937
non-mucoid	3	300000	1850000000	0.581794
mucoid	3	200000	1150000000	0.57713
